# Supplementary material for: Structure and substrate recognition by the bacterial twin-arginine translocation (Tat) core complex
Source: Nat Microbiol. 2026 Jun 22;11(7):2047–64. doi: 10.1038/s41564-026-02399-z (PMC13323110; doi:10.1038/s41564-026-02399-z)
Supplement: Supplementary file 3 — Supplementary Tables 1–5. [file 41564_2026_2399_MOESM3_ESM.xlsx]

## Sheet: Table S1
Supplementary Table 1. Strains and Plasmids
Escherichia coli strains	Genotype	Reference or Source
L56 (DE3)	B F– ompT gal dcm lon hsdSB(rB–mB–) λ(DE3 [lacI lacUV5-T7p07 ind1 sam7 nin5]) [malB+]K-12(λS)	1
BL21 (DE3) ΔtatABCD, ΔtatE	B F– ompT gal dcm lon hsdSB(rB–mB–) λ(DE3 [lacI lacUV5-T7p07 ind1 sam7 nin5]) [malB+]K-12(λS), ΔtatABCD	2
MC4100-A	F-, [araD139]B/r, Δ(argF-lac)169, λ-, e14-, flhD5301, Δ(fruK-yeiR)725(fruA25), relA1, rpsL150(strR), rbsR22, Δ(fimB-fimE)632(::IS1), deoC1, arabinose resistant	3
MC4100-A ΔtatABCD, ΔtatE	MC4100-A, ΔtatABCD, ΔtatE	4
MC4100-A ΔmdoD	MC4100-A, ΔmdoD	this study
MC4100-A tatC:strep	MC4100-A, tatCstrep	this study
MC4100-A tatC:strep L99S	MC4100-A, tatC:strep, tatCL99S	this study
MC4100-A tatC:strep E103A	MC4100-A, tatCE103A	this study
B834 (DE3)	F-ompT hsdSB(rB- mB-) gal dcm met (DE3)	5
Plasmid	Description	Reference
Mx-pTatCperi-His	pET15b based vector carrying Myxococcus xanthus TatC periplasmic domain sequence with C-terminal TEV protease site and hexahistidine tag.	this study
pFAT75ΔA	pQE60 based vector carrying Escherichia coli tatBC encoding a C-terminal histidine tag.	6
pUNITAT2	pQE60 based vector carrying Escherichia coli tatABC encoding a C-terminal histidine tag.	7
pREP4	Vector carrying lacI gene to co-transform with pQE60 based vectors for tight regulation of IPTG-inducible T5 promoter.	8
Mx-pTatC-GFP-His	pWALDO based vector carrying Myxococcus xanthus TatC containing sequence encoding a C-terminal GFP and hexa-histidine tag.	this study
Mx-pTatBstrep	pCDFDuet-1 based vector carrying Myxococcus xanthus TatB containing sequence encoding a C-terminal strep tag.	this study
Ns-pTatC-GFP-His	pWALDO based vector carrying Nitratifractor salsuginis TatC containing sequence encoding a C-terminal GFP and hexa-histidine tag.	this study
Ns-pTatBstrep	pCDFDuet-1 based vector carrying Nitratifractor salsuginis TatB containing a C-terminalstrep tag.	this study
Ns-pTatAstrep	pCDFDuet-1 based vector carrying Nitratifractor salsuginis TatA containing sequence encoding a C-terminal strep tag.	this study
Ns-pTatCstrep	pRSFDuet-1 based vector carrying Nitratifractor salsuginis TatC containing sequence encoding a C-terminal strep tag.	this study
Ns-pTatA_His	pACT7 based vector carrying Nitratifractor salsuginis TatA containing sequence encoding a C-terminal hexa-histidine tag.	this study
pUNITAT2strep TatA_His	pQE60 based vector carrying Escherichia coli tatABC containing sequence encoding a C-terminal strep tag and sequence to introduce a hexa-histidine tag between tatA codons 26 and 27.	this study
pUNITAT2strep TatA_His_ALFA	pQE60 based vector carrying Escherichia coli tatABC containing sequence encoding a C-terminal strep tag and sequence to introduce an ALFA tag followed by a hexa-histidine tag between tatA codons 23 and 24.	this study
Ec-pTatA	pQE80 based vector carrying Escherichia coli tatA.	this study
Ec-pTatB	pQE80 based vector carrying Escherichia coli tatB.	this study
Ns-pTatCstrep-TatB1flag	pRSFDuet-1 based vector carrying Nitratifractor salsuginis TatC containing sequence encoding a C-terminal strep tag inserted into mcs1 and N. salsuginis TatB containing C-terminal flag tag in mcs2..	this study
Ns-pTatCstrep-L99S-TatB1flag	pRSFDuet-1 based vector carrying Nitratifractor salsuginis TatC containing sequence encoding a C-terminal strep tag inserted into mcs1 and N.salsuginis TatB containing C-terminal flag tag in mcs2.	this study
Ns-pTatCstrep-E103A-TatB1flag	pRSFDuet-1 based vector carrying Nitratifractor salsuginis TatC containing sequence encoding a C-terminal strep tag inserted into mcs1 and N.salsuginis TatB containing C-terminal flag tag in mcs2.	this study
pET28a_(His)6-SUMO-MdoD	pET28a based vector carrying Escherichia coli mdoD containing an N-terminal hexa-histidine-SUMO fusion.=	this study
pET28a_(His)6-SUMO-CueO	pET28a based vector carrying Escherichia coli cueO containing an N-terminal hexa-histidine-SUMO fusion.	this study
pQE80_MdoD-(His)6	pQE80 based vector carrying Escherichia coli mdoD containing a C-terminal hexa-histidine tag.	this study
pBAD33	Low-copy Escherichia coli expression plasmid featuring the arabinose-inducible araBAD promoter.	9
pBAD33_MdoDΔ1-32-myc	pBAD33 based vector carrying Escherichia coli mdoD with the sequence encoding the Tat export signal deleted (corresponding to residues 1-32).	this study
pQE80_CueO-(His)6	pQE80 based vector carrying Escherichia coli cueO with sequence encoding a C-terminal hexa-histidine tag.	this study
pQE80_MdoD_myc	pQE80 based vector carrying Escherichia coli mdoD with sequence encoding a C-terminal myc tag.	this study
pQE80_MdoD_myc Δ28-43	pQE80 based vector carrying Escherichia coli mdoD with sequence encoding a C-terminal myc tag. Sequence encoding residues 28-43 is deleted.	this study
pQE80_MdoD_myc Δ28-46	pQE80 based vector carrying Escherichia coli mdoD with sequence encoding a C-terminal myc tag. Sequence encoding residues 28-46 is deleted.	this study
pWRG730	Temperature sensitive plasmid encoding λ-red phage genes (gam, bet, exo).	10
pWRG717	Plasmid carrying kanamycin resistance gene (aph) that contains Sce-I restriction site. Used as template to produce a PCR product to replace genes for scarless mutagenesis.	10
pWALDO-GFPe	Escherichia coli expression plasmid containing an IPTG-inducible T7 promoter and C terminal TEV GFP reporter tag and octa-histidine affinity tag.	11
pRSFDuet	Escherichia coli expression plasmid containing two separate IPTG-inducible T7 promoters and an RSF 1030 origin of replication.	Novagen #71341-3
pET15b	Escherichia coli expression plasmid containing an IPTG-inducible T7 promoter and a N-terminal hexa-histidine affinity tag.	Novagen #70755-3
pCDFDuet-1	Escherichia coli expression plasmid containing two separate IPTG-inducible T7 promoters and an CloDF13 origin of replication.	Novagen #71340-3
pQE60	Escherichia coli expression plasmid containing a tightly regulated IPTG-inducible T5 promoter does not encode LacI.	Qiagen #32903
pQE80	Escherichia coli expression plasmid containing a tightly regulated IPTG-inducible T5 promoter and encodes LacI.	Qiagen #32943

## Sheet: Table S2
Suppolementary Table 2 Data collection, phasing and refinement statistics for M. xanthus periplasmic domain
	SeMet derivatized crystal#
	9E0S
Data collection
Space group	P422
Cell dimensions
a, b, c (Å)	110.83, 110.83, 102.13
a, b, g (°)	90,90,90
	Peak
Wavelength	0.97926
Resolution (Å)	62.1-1.98 (2.03-1.98)
Rpim	0.054 (0.521)
I / sI	11.7 (1.7)
Completeness (%)	100 (100)
Redundancy	25.2 (25.6)
Refinement
Resolution (Å)	62.1-1.98 (2.03-1.98)
No. reflections	44,477 (3,065)
Rwork / Rfree	0.19 / 0.22 (0.26 / 0.30)
No. atoms	4365
Protein residues	529
Ligand/ion	1
Water	321
B-factors
Protein	31
Ligand/ion	21
Water	33
R.m.s deviations
Bond lengths (Å)	0.007
Bond angles (°)	0.8
Validation
MolProbity score	1.4
Clashscore	3.7
Poor rotamers (%)	2
Ramachandran plot
Favored (%)	99
Allowed (%)	1
Disallowed (%)	0

## Sheet: Table S3
Supplementary Table 3. Summary of datasets used to generate each volume displayed in figures.
Structure	Used in figure panels	Expression Vector(s)
E.coli TatBC GDN	1B, 1C (left panel), 1D, 1E, 2A-2C, Extended data figure 1D-1F, Extended data figure 2A-3C, Extended data figure 4C,	pQE60 based vector carrying Escherichia coli tatBC encoding a C-terminal histidine tag
N.salsuginis TatBC GDN	1C (middle panel), Extended data figure 2D-2F, Extended data figure 4D, Extended data figure 10B	Co-expression of i) pWALDO based vector carrying Nitratifractor salsuginis tatC containing sequence encoding a C-terminal GFP and hexa-histidine tag and ii) pCDFDuet-1 based vector carrying Nitratifractor salsuginis tatB containing a C-terminal strep tag
M.xanthus TatBC GDN	C1 (right panel), 5B, Extended data figure 1B-1C, Extended data figure 3, Extended data figure 4E	Co-expression of i) pWALDO based vector carrying Myxococcus xanthus tatC containing sequence encoding a C-terminal GFP and hexa-histidine tag and ii) pCDFDuet-1 based vector carrying Myxococcus xanthus TatB containing sequence encoding a C-terminal strep tag
M. xanthus TatC periplasmic domain	Extended data figure 4B-4D	pET15b based vector carrying Myxococcus xanthus tatC periplasmic domain sequence with C-terminal TEV protease site and hexahistidine tag
N.salsuginis TatBC Nanodisc	2D, 2G, Extended data figure 5A-C	Co-expression of i) pWALDO based vector carrying Nitratifractor salsuginis tatC containing sequence encoding a C-terminal GFP and hexa-histidine tag and ii) pCDFDuet-1 based vector carrying Nitratifractor salsuginis tatB containing a C-terminal strep tag
N.salsuginis TatBC GDN + CueO signal peptide	S2, Extended data figure 7	Co-expression of i) pWALDO based vector carrying Nitratifractor salsuginis tatC containing sequence encoding a C-terminal GFP and hexa-histidine tag and ii) pCDFDuet-1 based vector carrying Nitratifractor salsuginis tatB containing a C-terminal strep tag
E.coli TatBC GDN +full length MdoD	2H, 3A-3I, 4A-4B, Extended data figure 6A-6C, Extended data figure 8	pQE60 based vector carrying Escherichia coli tatBC encoding a C-terminal histidine tag and pET28a based vector carrying Escherichia coli mdoD containing an N-terminal hexa-histidine-SUMO fusion
	4C, Extended data figure 6D-6E
N.salsuginis TatAC GDN	5A,5C, Extended data figure 9A-9C, Extended data figure 10A	Co-expression of i) pRSFDuet-1 based vector carrying Nitratifractor salsuginis tatC containing sequence encoding a C-terminal strep tag and ii) pACT7 based vector carrying Nitratifractor salsuginis tatA containing sequence encoding a C-terminal hexa-histidine tag.
E.coli TatA_23His_ALFA_BC GDN	5F, S3	pQE60 based vector carrying Escherichia coli tatABC containing sequence encoding a C-terminal strep tag and sequence to introduce an ALFA tag followed by a hexa-histidine tag between tatA codons 23 and 24
E.coli TatA_26His_BC GDN + full length CueO	S4	pQE60 based vector carrying Escherichia coli tatABC containing sequence encoding a C-terminal strep tag and sequence to introduce a hexa-histidine tag between tatA codons 26 and 27 and pQE80 based vector carrying Escherichia coli cueO with sequence encoding a C-terminal hexa-histidine tag.

## Sheet: Table S4
Supplementary Table 4. Cryo-EM data collection, refinement, and validation statistics
	ecTatBC + MdoD		ecTatBC	mxTatBC	nsTatBC	nsTatBC + CueO	nsTatBC Nanodisc	nsTatAC
	(EMD-47345) (EMD-47352)		(EMD-47343)	(EMD-47347)	(EMD-47346)	(EMD-47348)	(EMD-47350)	(EMD-47351)
	(PDB 9E01) (PDB 9E08)		(PDB 9DZZ)	(PDB 9E03)	(PDB 9E02)	(PDB 9E04)	(PDB 9E06)	(PDB 9E07)
Data collection and processing
Magnification	165000		165000	105000	165000	105000	105000	105000
Voltage (kV)	300		300	300	300	300	300	300
Electron exposure (e–/Å2)	52.1		62.9	59.9	54	56.7	56.7	51.1
Defocus range (μm)	-2.0 to -0.5		-2.0 to -0.5	-2.5 to -0.8	-2.0 to -0.5	-2.5 to -0.8	-2.5 to -0.8	-2.5 to -0.8
Pixel size (Å)	0.693		0.693	0.832	0.723	0.832	0.832	0.832
Symmetry imposed	C3	C2	C3	C3	C3	C3	C3	C3
Initial particle images (no.)	21151842	1340796	4484560	3147755	10945816	8504721	9139978	12432717
Final particle images (no.)	1201445	770564	468840	133384	371162	84834	246675	75284
Map resolution (Å)	2.4	2.1	3.1	3.2	2.5	3.2	3.1	3.4
FSC threshold	0.143	0.143	0.143	0.143	0.143	0.143	0.143	0.143
Map resolution range (Å)	2.0-28.9	1.8-32.4	2.5-30.7	2.7-27.5	2.1-31.9	2.7-50.4	2.6-28.0	2.9-49.6
Refinement
Model resolution (Å)	2.6	2.3	3.1	3.1	2.6	3	2.9	3.1
FSC threshold	0.5	0.5	0.5	0.5	0.5	0.5	0.5	0.5
Map sharpening B factor (Å2)	deepEMhancer	deepEMhancer	deepEMhancer	deepEMhancer	deepEMhancer	deepEMhancer	deepEMhancer	deepEMhancer
Model composition
Non-hydrogen atoms	7638	8304	6957	9072	6708	7239	6660	5976
Protein residues	969	1026	882	1185	849	918	843	756
Ligands	0	0	0	0	0	0	0	0
B factors (Å2)
Protein	54	35	43	53	50	45	65	77
Ligand	---	---	---	---	---	---	---	---
R.m.s. deviations
Bond lengths (Å)	0.002	0.002	0.002	0.003	0.005	0.004	0.003	0.003
Bond angles (°)	0.5	0.41	0.522	0.527	0.644	0.643	0.544	0.52
Validation
MolProbity score	1.4	1.6	1.9	1.5	2	1.9	1.5	2.4
Clashscore	4.9	5.3	7.6	8.2	8.3	6.9	6.2	8.1
Poor rotamers (%)	1	1	2	1	3	3	1	6
Ramachandran plot
Favored (%)	99	96	96	98	96	97	98	95
Allowed (%)	1	4	4	2	4	3	2	5
Disallowed (%)	0	0	0	0	0	0	0	0
CC (mask)	0.82	0.85	0.76	0.77	0.82	0.79	0.81	0.79
CC (mask)	0.82	0.85	0.76	0.77	0.82	0.79	0.81	0.79

## Sheet: Table S5
Supplementary Table 5. Summary of antibodies used.
Antibody	Description		Source or reference	Cat Number
anti-Myc	Mouse monoclonal antibody targetting Myc tag (1:1000 dilution)		Cell signalling technology	Cat # 2040
anti-FLAG	Mouse monoclonal antibody against FLAG tag (1:1000 dilution)		Sigma-Aldrich	Cat # F3165
anti-GroEL	Rabbit polyclonal antibody against E. coli GroEL (1:80,000)		Sigma-Aldrich	Cat # G6532
anti-Strep	Strep-Tactin HRP conjugate (1:1000 dilution)		IBA LifeSciences	Cat # NC9523094
anti-His	HisProbe HRP conjugate (1:1000 dilution)		ThermoFisher Scientific	Cat # 15165
anti-tatA	Rabbit polyclonal antibody against E. coli TatA (1,5000)		12	N/A
anti-TatB	Rabbit polyclonal antibody against E. coli TatB, affinity purified (1,400)		12	N/A
anti-TatC	Rabbit polyclonal antibody against E. coli TatC, affinity purified (1,1000)		12	N/A
